# Supplementary material for: Characteristics of COVID-19 Patients Admitted to Intensive Care Unit in Multispecialty Hospital of Riyadh, Saudi Arabia: A Retrospective Study
Source: Healthcare (Basel). 2023 Sep 8;11(18):2500. doi: 10.3390/healthcare11182500 (PMC10530388; doi:10.3390/healthcare11182500)
Supplement: Supplementary file 1 [file healthcare-11-02500-s001.zip]

Archive with 1 entries (1 files):
- healthcare-2566856-supplementary.pdf
